# Supplementary material for: Identification of the Protein Glycation Sites in Human Myoglobin as Rapidly Induced by d-Ribose
Source: Molecules. 2021 Sep 26;26(19):5829. doi: 10.3390/molecules26195829 (PMC8512392; doi:10.3390/molecules26195829)
Supplement: Supplementary file 1 [file molecules-26-05829-s001.zip]

Archive with 1 entries (1 files):
- molecules-1368237-supplementary.pdf
